# Supplementary material for: Propolin G-Suppressed Epithelial-to-Mesenchymal Transition in Triple-Negative Breast Cancer Cells via Glycogen Synthase Kinase 3β-Mediated Snail and HDAC6-Regulated Vimentin Degradation
Source: Int J Mol Sci. 2022 Jan 31;23(3):1672. doi: 10.3390/ijms23031672 (PMC8835855; doi:10.3390/ijms23031672)
Supplement: Supplementary file 1 [file ijms-23-01672-s001.zip]

Archive with 1 entries (1 files):
- ijms-1568300-supplementary.pdf
